# Supplementary material for: Migration and Transformation of Multiple Heavy Metals in the Soil–Plant System of E-Waste Dismantling Site
Source: Microorganisms. 2022 Mar 28;10(4):725. doi: 10.3390/microorganisms10040725 (PMC9030041; doi:10.3390/microorganisms10040725)
Supplement: Supplementary file 1 [file microorganisms-10-00725-s001.zip]

Archive with 1 entries (1 files):
- microorganisms-1637841-supplementary.pdf
